# Supplementary material for: Immunogenetics of Multiple Sclerosis in Romanian Patients: Preliminary Data
Source: Int J Mol Sci. 2025 Aug 6;26(15):7628. doi: 10.3390/ijms26157628 (PMC12347847; doi:10.3390/ijms26157628)
Supplement: Supplementary file 1 [file ijms-26-07628-s001.zip]

Archive with 1 entries (1 files):
- ijms-3687614-supplementary.pdf
